# Supplementary material for: HIV Protease and Integrase Empirical Substitution Models of Evolution: Protein-Specific Models Outperform Generalist Models
Source: Genes (Basel). 2021 Dec 27;13(1):61. doi: 10.3390/genes13010061 (PMC8774313; doi:10.3390/genes13010061)
Supplement: Supplementary file 1 [file genes-13-00061-s001.zip]

Archive with 1 entries (1 files):
- genes-1525398-supplementary.pdf
